# Supplementary material for: Pentacyclic Cytochalasins and Their Derivatives from the Endophytic Fungus Phomopsis sp. xz-18
Source: Molecules. 2021 Oct 28;26(21):6505. doi: 10.3390/molecules26216505 (PMC8587572; doi:10.3390/molecules26216505)
Supplement: Supplementary file 1 [file molecules-26-06505-s001.zip]

Archive with 1 entries (1 files):
- molecules-1362209-supplementary.pdf
